# Supplementary material for: Coffea arabica Extracts and Metabolites with Potential Inhibitory Activity of the Major Enzymes in Bothrops asper Venom
Source: Pharmaceuticals (Basel). 2025 Aug 1;18(8):1151. doi: 10.3390/ph18081151 (PMC12389448; doi:10.3390/ph18081151)
Supplement: Supplementary file 1 [file pharmaceuticals-18-01151-s001.zip]

Archive with 1 entries (1 files):
- pharmaceuticals-3731967-supplementary.pdf
